# Supplementary material for: Genetic and morphological divergence at a biogeographic break in the beach-dwelling brooder Excirolana hirsuticauda Menzies (Crustacea, Peracarida)
Source: BMC Evol Biol. 2019 Jun 11;19:118. doi: 10.1186/s12862-019-1442-z (PMC6560899; doi:10.1186/s12862-019-1442-z)
Supplement: Supplementary file 1 — Raw COI haplotype frequencies of the 128 haplotypes of Excirolana hirsuticauda. (XLSX 44 kb) [file 12862_2019_1442_MOESM1_ESM.xlsx]

## Sheet: Sheet1
Genetic and morphological divergence at a biogeographic break in the beach-dwelling brooder Excirolana hirsuticauda Menzies (Crustacea, Peracarida). Pilar A. Haye, Nicolás I. Segovia, Andrea I. Varela, Rodrigo Rojas, Marcelo M. Rivadeneira & Martin Thiel
Additional File 1. Raw COI haplotype frequencies of the 128 haplotypes of Excirolana hirsuticauda. First column indicates haplotypes 1 to 128 (Hap_1 to Hap_128) and the following 14 columns represent each local population and the number of individuals with each haplotype per site.
Haplotype:	TAL	CAD	PBL	COQ	LVI	MAI	PMU	PAN	PUR	TRA	QUE	CAF	PUÑ	CUC	Total
Hap_1	3	0	0	0	0	0	0	0	0	0	0	0	0	0	3
Hap_2	2	0	0	0	0	0	0	0	0	0	0	0	0	0	2
Hap_3	2	0	0	0	0	0	0	0	0	0	0	0	0	0	2
Hap_4	27	17	0	0	0	0	0	0	0	0	0	0	0	0	44
Hap_5	2	0	0	0	0	0	0	0	0	0	0	0	0	0	2
Hap_6	1	0	0	0	0	0	0	0	0	0	0	0	0	0	1
Hap_7	1	0	0	0	0	0	0	0	0	0	0	0	0	0	1
Hap_8	0	1	0	0	0	0	0	0	0	0	0	0	0	0	1
Hap_9	0	1	0	0	0	0	0	0	0	0	0	0	0	0	1
Hap_10	0	1	0	0	0	0	0	0	0	0	0	0	0	0	1
Hap_11	0	0	27	0	0	0	0	0	0	0	0	0	0	0	27
Hap_12	0	0	1	0	0	0	0	0	0	0	0	0	0	0	1
Hap_13	0	0	1	0	0	0	0	0	0	0	0	0	0	0	1
Hap_14	0	0	1	0	0	0	0	0	0	0	0	0	0	0	1
Hap_15	0	0	1	0	0	0	0	0	0	0	0	0	0	0	1
Hap_16	0	0	1	0	0	0	0	0	0	0	0	0	0	0	1
Hap_17	0	0	1	0	0	0	0	0	0	0	0	0	0	0	1
Hap_18	0	0	1	0	0	0	0	0	0	0	0	0	0	0	1
Hap_19	0	0	1	0	0	0	0	0	0	0	0	0	0	0	1
Hap_20	0	0	1	0	0	0	0	0	0	0	0	0	0	0	1
Hap_21	0	0	0	16	0	0	0	0	0	0	0	0	0	0	16
Hap_22	0	0	0	1	0	0	0	0	0	0	0	0	0	0	1
Hap_23	0	0	0	1	0	0	0	0	0	0	0	0	0	0	1
Hap_24	0	0	0	1	0	0	0	0	0	0	0	0	0	0	1
Hap_25	0	0	0	1	0	0	0	0	0	0	0	0	0	0	1
Hap_26	0	0	0	0	7	0	0	0	0	0	0	0	0	0	7
Hap_27	0	0	0	0	2	0	0	0	0	0	0	0	0	0	2
Hap_28	0	0	0	0	1	0	0	0	0	0	0	0	0	0	1
Hap_29	0	0	0	0	9	12	1	1	0	0	0	0	0	0	23
Hap_30	0	0	0	0	1	0	0	0	0	0	0	0	0	0	1
Hap_31	0	0	0	0	11	0	0	0	0	0	0	0	0	0	11
Hap_32	0	0	0	0	1	0	0	0	0	0	0	0	0	0	1
Hap_33	0	0	0	0	3	4	0	0	0	0	0	0	0	0	7
Hap_34	0	0	0	0	1	0	0	0	0	0	0	0	0	0	1
Hap_35	0	0	0	0	1	0	0	0	0	0	0	0	0	0	1
Hap_36	0	0	0	0	1	0	0	0	0	0	0	0	0	0	1
Hap_37	0	0	0	0	0	1	0	0	0	0	0	0	0	0	1
Hap_38	0	0	0	0	0	4	0	0	0	0	0	0	0	0	4
Hap_39	0	0	0	0	0	1	3	2	0	0	0	0	0	0	6
Hap_40	0	0	0	0	0	1	0	0	0	0	0	0	0	0	1
Hap_41	0	0	0	0	0	1	0	0	0	0	0	0	0	0	1
Hap_42	0	0	0	0	0	3	0	0	0	0	0	0	0	0	3
Hap_43	0	0	0	0	0	2	0	0	0	0	0	0	0	0	2
Hap_44	0	0	0	0	0	1	0	0	0	0	0	0	0	0	1
Hap_45	0	0	0	0	0	3	0	0	0	0	0	0	0	0	3
Hap_46	0	0	0	0	0	1	0	0	0	0	0	0	0	0	1
Hap_47	0	0	0	0	0	1	0	0	0	0	0	0	0	0	1
Hap_48	0	0	0	0	0	2	0	0	0	0	0	0	0	0	2
Hap_49	0	0	0	0	0	1	0	0	0	0	0	0	0	0	1
Hap_50	0	0	0	0	0	1	0	0	0	0	0	0	0	0	1
Hap_51	0	0	0	0	0	0	5	14	0	2	0	18	0	1	40
Hap_52	0	0	0	0	0	0	1	0	0	0	0	0	0	0	1
Hap_53	0	0	0	0	0	0	1	0	0	0	0	0	0	0	1
Hap_54	0	0	0	0	0	0	1	0	0	0	0	0	0	0	1
Hap_55	0	0	0	0	0	0	1	0	0	0	0	0	0	0	1
Hap_56	0	0	0	0	0	0	2	1	0	0	0	0	0	0	3
Hap_57	0	0	0	0	0	0	2	8	9	15	8	1	9	13	65
Hap_58	0	0	0	0	0	0	1	0	0	0	0	0	0	1	2
Hap_59	0	0	0	0	0	0	1	1	0	0	0	0	0	0	2
Hap_60	0	0	0	0	0	0	1	0	0	1	1	0	0	1	4
Hap_61	0	0	0	0	0	0	0	1	0	0	0	0	0	0	1
Hap_62	0	0	0	0	0	0	0	1	0	0	0	0	0	0	1
Hap_63	0	0	0	0	0	0	0	2	1	0	0	0	0	0	3
Hap_64	0	0	0	0	0	0	0	1	0	0	0	0	0	0	1
Hap_65	0	0	0	0	0	0	0	1	0	0	0	1	0	0	2
Hap_66	0	0	0	0	0	0	0	1	0	0	0	0	0	0	1
Hap_67	0	0	0	0	0	0	0	1	0	0	0	0	0	0	1
Hap_68	0	0	0	0	0	0	0	1	0	0	0	0	0	0	1
Hap_69	0	0	0	0	0	0	0	0	1	0	0	0	0	0	1
Hap_70	0	0	0	0	0	0	0	0	1	0	0	0	0	0	1
Hap_71	0	0	0	0	0	0	0	0	1	0	0	0	0	0	1
Hap_72	0	0	0	0	0	0	0	0	1	0	0	0	0	0	1
Hap_73	0	0	0	0	0	0	0	0	1	0	0	0	0	0	1
Hap_74	0	0	0	0	0	0	0	0	1	0	0	0	0	0	1
Hap_75	0	0	0	0	0	0	0	0	1	0	0	0	0	0	1
Hap_76	0	0	0	0	0	0	0	0	1	0	0	0	0	0	1
Hap_77	0	0	0	0	0	0	0	0	1	0	0	0	0	0	1
Hap_78	0	0	0	0	0	0	0	0	1	0	0	0	0	0	1
Hap_79	0	0	0	0	0	0	0	0	0	1	0	0	0	0	1
Hap_80	0	0	0	0	0	0	0	0	0	1	1	0	0	0	2
Hap_81	0	0	0	0	0	0	0	0	0	1	0	0	0	0	1
Hap_82	0	0	0	0	0	0	0	0	0	1	1	1	0	0	3
Hap_83	0	0	0	0	0	0	0	0	0	1	0	0	0	0	1
Hap_84	0	0	0	0	0	0	0	0	0	1	0	0	0	0	1
Hap_85	0	0	0	0	0	0	0	0	0	1	0	0	0	0	1
Hap_86	0	0	0	0	0	0	0	0	0	2	1	0	0	0	3
Hap_87	0	0	0	0	0	0	0	0	0	1	0	0	0	0	1
Hap_88	0	0	0	0	0	0	0	0	0	2	0	0	0	0	2
Hap_89	0	0	0	0	0	0	0	0	0	1	0	0	0	0	1
Hap_90	0	0	0	0	0	0	0	0	0	2	2	0	1	0	5
Hap_91	0	0	0	0	0	0	0	0	0	1	0	0	0	0	1
Hap_92	0	0	0	0	0	0	0	0	0	1	0	0	0	0	1
Hap_93	0	0	0	0	0	0	0	0	0	1	0	0	0	0	1
Hap_94	0	0	0	0	0	0	0	0	0	0	1	0	0	0	1
Hap_95	0	0	0	0	0	0	0	0	0	0	1	0	0	0	1
Hap_96	0	0	0	0	0	0	0	0	0	0	1	0	0	0	1
Hap_97	0	0	0	0	0	0	0	0	0	0	1	0	0	0	1
Hap_98	0	0	0	0	0	0	0	0	0	0	2	0	0	2	4
Hap_99	0	0	0	0	0	0	0	0	0	0	0	1	0	0	1
Hap_100	0	0	0	0	0	0	0	0	0	0	0	1	0	0	1
Hap_101	0	0	0	0	0	0	0	0	0	0	0	1	0	0	1
Hap_102	0	0	0	0	0	0	0	0	0	0	0	1	0	0	1
Hap_103	0	0	0	0	0	0	0	0	0	0	0	0	1	0	1
Hap_104	0	0	0	0	0	0	0	0	0	0	0	0	1	0	1
Hap_105	0	0	0	0	0	0	0	0	0	0	0	0	1	0	1
Hap_106	0	0	0	0	0	0	0	0	0	0	0	0	1	0	1
Hap_107	0	0	0	0	0	0	0	0	0	0	0	0	1	0	1
Hap_108	0	0	0	0	0	0	0	0	0	0	0	0	1	0	1
Hap_109	0	0	0	0	0	0	0	0	0	0	0	0	1	0	1
Hap_110	0	0	0	0	0	0	0	0	0	0	0	0	1	2	3
Hap_111	0	0	0	0	0	0	0	0	0	0	0	0	1	0	1
Hap_112	0	0	0	0	0	0	0	0	0	0	0	0	1	0	1
Hap_113	0	0	0	0	0	0	0	0	0	0	0	0	0	1	1
Hap_114	0	0	0	0	0	0	0	0	0	0	0	0	0	1	1
Hap_115	0	0	0	0	0	0	0	0	0	0	0	0	0	1	1
Hap_116	0	0	0	0	0	0	0	0	0	0	0	0	0	1	1
Hap_117	0	0	0	0	0	0	0	0	0	0	0	0	0	1	1
Hap_118	0	0	0	0	0	0	0	0	0	0	0	0	0	1	1
Hap_119	0	0	0	0	0	0	0	0	0	0	0	0	0	1	1
Hap_120	0	0	0	0	0	0	0	0	0	0	0	0	0	1	1
Hap_121	0	0	0	0	0	0	0	0	0	0	0	0	0	1	1
Hap_122	0	0	0	0	0	0	0	0	0	0	0	0	0	1	1
Hap_123	0	0	0	0	0	0	0	0	0	0	0	0	0	1	1
Hap_124	0	0	0	0	0	0	0	0	0	0	0	0	0	1	1
Hap_125	0	0	0	0	0	0	0	0	0	0	0	0	0	1	1
Hap_126	0	0	0	0	0	0	0	0	0	0	0	0	0	1	1
Hap_127	0	0	0	0	0	0	0	0	0	0	0	0	0	1	1
Hap_128	0	0	0	0	0	0	0	0	0	0	0	0	0	1	1
Total	38	20	36	20	38	39	20	36	20	36	20	25	20	36	404
