# Supplementary material for: Genetic and morphological divergence at a biogeographic break in the beach-dwelling brooder Excirolana hirsuticauda Menzies (Crustacea, Peracarida)
Source: BMC Evol Biol. 2019 Jun 11;19:118. doi: 10.1186/s12862-019-1442-z (PMC6560899; doi:10.1186/s12862-019-1442-z)
Supplement: Supplementary file 5 — Microsatellite data of Excirolana hirsuticauda in GeneAlex format. (CSV 22 kb) [file 12862_2019_1442_MOESM5_ESM.csv]

Genetic and morphological divergence at a biogeographic break in the beach-dwelling brooder Excirolana hirsuticauda Menzies (Crustacea, Peracarida). Pilar A. Haye, Nicol�s I. Segovia, Andrea I. Varela, Rodrigo Rojas, Marcelo M. Rivadeneira & Martin Thiel
Additional File 5. Microsatellite data of Excirolana hirsuticauda in GeneAlex format. First row contains the number of loci, total number of individuals, and number of individuals per population (TalTal, Playa Blanca, Coquimbo, Los Vilos, Pangua, Purema, Queule and Pu�ihuil) . The following 18 columns contain the ID of each individual, population of origin, and alleles (in number of repetitions) …
8	317	8	38	39	40	39	40	39	41	41
			TAL	PBL	COQ	LVI	PAN	PUR	QUE	PU�
Sample no.	Pop	Ehir4		Ehir49		Ehir64		Ehir2		Ehir1		Ehir6		Ehir19		Ehir38
Tal.1	Tal	249	249	152	152	177	177	216	219	0	0	0	0	0	0	0	0
Tal.2	Tal	249	252	156	156	147	159	216	216	195	213	168	272	201	201	381	303
Tal.3	Tal	0	0	0	0	0	0	0	0	0	0	0	0	0	0	0	0
Tal.4	Tal	249	246	156	156	153	159	216	216	189	213	208	208	201	201	312	333
Tal.5	Tal	249	249	204	204	0	0	219	219	213	213	168	212	201	201	327	333
Tal.6	Tal	246	249	156	156	153	159	219	219	0	0	0	0	0	0	0	0
Tal.7	Tal	249	249	216	216	153	159	243	243	180	189	0	0	201	201	0	0
Tal.8	Tal	249	249	148	148	153	153	216	219	0	0	0	0	0	0	0	0
Tal.9	Tal	0	0	156	156	153	159	216	216	195	195	284	284	195	201	330	336
Tal.10	Tal	240	246	152	152	153	159	0	0	0	0	0	0	0	0	0	0
Tal.11	Tal	246	246	0	0	153	162	216	219	0	0	0	0	0	0	0	0
Tal.12	Tal	240	249	0	0	153	153	216	216	0	0	0	0	0	0	0	0
Tal.13	Tal	0	0	0	0	0	0	0	0	195	195	168	188	201	201	324	327
Tal.14	Tal	249	255	156	156	153	162	219	219	0	0	0	0	0	0	0	0
Tal.15	Tal	249	255	0	0	153	159	219	219	195	198	172	172	195	201	312	324
Tal.16	Tal	255	255	148	152	147	147	216	243	0	0	0	0	0	0	0	0
Tal.17	Tal	249	249	148	156	153	159	219	219	186	198	216	260	201	201	294	333
Tal.18	Tal	246	246	0	0	153	153	216	219	186	186	168	172	201	201	312	336
Tal.19	Tal	246	246	148	148	153	159	216	216	0	0	0	0	0	0	0	0
Tal.20	Tal	249	249	156	156	153	153	216	219	186	222	208	208	201	201	303	315
Tal.21	Tal	246	249	148	148	153	159	216	216	0	0	0	0	0	0	0	0
Tal.22	Tal	234	249	148	148	153	159	0	0	0	0	0	0	0	0	0	0
Tal.23	Tal	249	252	0	0	162	162	216	219	198	213	172	172	201	201	303	321
Tal.25	Tal	0	0	0	0	0	0	0	0	186	186	184	184	201	201	297	318
Tal.27	Tal	0	0	0	0	0	0	0	0	195	198	172	260	201	201	294	333
Tal.28	Tal	0	0	0	0	0	0	0	0	198	216	180	280	201	201	285	303
Tal.29	Tal	0	0	0	0	0	0	0	0	195	195	268	268	201	201	324	333
Tal.30	Tal	0	0	0	0	0	0	0	0	189	198	176	176	201	201	321	342
Tal.31	Tal	0	0	0	0	0	0	0	0	189	222	168	168	201	201	327	333
Tal.32	Tal	0	0	0	0	0	0	0	0	198	198	216	276	201	201	333	336
Tal.33	Tal	246	246	148	148	153	159	216	216	198	198	176	276	201	201	303	330
Tal.34	Tal	240	246	0	0	153	159	0	0	189	198	176	220	201	201	288	324
Tal.35	Tal	249	249	152	152	153	153	216	219	0	0	0	0	0	0	0	0
Tal.36	Tal	249	258	0	0	153	153	216	219	0	0	0	0	0	0	0	0
Tal.37	Tal	246	249	0	0	159	162	243	243	186	186	172	220	201	201	312	327
Tal.38	Tal	0	0	0	0	0	0	0	0	201	201	220	260	201	201	303	312
Tal.39	Tal	240	240	152	156	153	162	216	243	198	198	168	216	201	201	294	312
Tal.40	Tal	249	249	148	148	153	153	219	219	213	213	176	264	201	201	294	324
Pb.5.1	PB	0	0	0	0	0	0	0	0	198	198	192	192	195	243	291	336
Pb.5.2	PB	246	420	140	152	153	159	0	0	186	186	256	256	195	195	333	333
Pb.5.3	PB	234	255	144	156	153	153	210	216	195	210	140	140	195	195	294	297
Pb.5.4	PB	255	273	152	156	147	162	216	216	198	198	212	212	195	201	312	324
Pb.5.5	PB	246	255	152	152	153	159	216	216	195	198	188	192	195	201	306	312
Pb.5.6	PB	246	246	172	224	153	162	216	216	198	198	188	288	195	201	297	321
Pb.5.7	PB	246	249	152	152	147	159	216	321	0	0	0	0	0	0	0	0
Pb.5.8	PB	0	0	0	0	0	0	0	0	201	201	160	188	195	195	312	318
Pb.5.9	PB	0	0	0	0	0	0	0	0	195	195	156	216	195	195	315	315
Pb.5.10	PB	213	258	156	160	153	177	216	216	186	198	156	176	195	198	297	324
Pb.5.11	PB	213	246	152	152	153	177	216	219	186	198	184	188	234	243	294	303
Pb.5.12	PB	249	420	152	152	153	153	216	216	195	213	172	216	195	201	300	327
Pb.5.13	PB	249	255	152	212	153	162	216	258	186	186	172	272	201	243	282	318
Pb.5.14	PB	255	255	148	148	153	153	216	216	186	186	176	280	195	237	312	318
Pb.5.15	PB	246	285	152	152	153	162	219	219	186	204	308	308	195	201	306	315
Pb.5.16	PB	255	420	148	152	159	177	216	258	186	186	196	196	195	195	309	312
Pb.5.17	PB	246	255	148	216	147	162	216	219	186	198	192	192	195	198	324	324
Pb.5.18	PB	213	420	148	148	153	159	216	216	186	186	180	180	195	195	330	360
Pb.5.19	PB	249	252	148	152	153	153	216	216	195	195	256	272	195	234	327	333
Pb.5.20	PB	0	0	0	0	0	0	0	0	159	159	196	268	195	243	288	315
Pb.5.21	PB	246	285	148	148	153	177	213	264	201	201	196	256	195	195	300	333
Pb.5.22	PB	249	255	152	156	153	159	216	216	195	210	220	268	198	201	300	339
Pb.5.23	PB	249	252	140	152	153	162	219	219	234	234	188	264	195	243	279	306
Pb.5.25	PB	255	255	168	168	153	153	216	216	198	201	200	200	195	237	300	306
Pb.5.26	PB	213	252	148	156	153	159	213	216	186	192	140	148	198	234	267	315
Pb.5.27	PB	249	255	152	160	153	177	216	219	186	186	176	276	195	195	276	321
Pb.5.28	PB	240	423	148	168	153	177	216	219	186	186	212	284	195	195	288	342
Pb.5.29	PB	156	246	140	140	153	177	219	219	0	0	0	0	0	0	0	0
Pb.5.30	PB	213	243	148	212	153	153	216	291	198	198	316	316	195	204	294	330
Pb.5.31	PB	243	252	148	148	153	162	216	219	186	186	264	264	195	195	309	330
Pb.5.32	PB	213	255	140	152	153	159	216	264	198	231	148	148	195	195	291	318
Pb.5.33	PB	246	246	152	160	162	177	216	264	192	210	260	264	201	240	309	330
Pb.5.34	PB	273	273	164	164	159	177	216	216	0	0	0	0	0	0	0	0
Pb.5.35	PB	249	285	0	0	153	177	216	264	192	195	0	0	195	195	312	318
Pb.5.36	PB	246	267	148	148	153	153	216	264	159	159	172	184	195	243	306	345
Pb.5.37	PB	243	246	140	140	153	159	216	216	0	0	0	0	0	0	0	0
Pb.5.38	PB	213	264	152	152	153	159	216	216	210	210	184	284	195	201	315	333
Pb.5.39	PB	246	249	156	156	153	177	216	264	195	198	192	280	195	240	300	309
Pb.5.40	PB	252	255	152	156	162	162	216	219	198	198	172	172	195	243	291	303
Co.1	Coq	216	264	140	148	0	0	216	219	183	195	188	256	198	258	309	330
Co.2	Coq	204	216	156	156	153	153	216	216	201	201	180	260	243	243	285	297
Co.3	Coq	0	0	0	0	0	0	0	0	186	210	156	192	201	201	318	336
Co.4	Coq	0	0	0	0	0	0	0	0	186	195	164	220	216	219	294	336
Co.5	Coq	213	213	196	220	153	177	219	219	201	201	168	264	234	240	318	348
Co.6	Coq	216	216	140	140	147	153	216	219	186	198	220	260	240	240	294	309
Co.7	Coq	219	219	140	148	159	159	216	216	186	195	168	180	195	216	294	297
Co.8	Coq	0	0	0	0	0	0	0	0	186	198	156	232	243	243	315	336
Co.9	Coq	216	264	144	192	153	159	213	213	192	198	188	228	213	243	309	324
Co.10	Coq	213	213	196	196	153	153	216	243	201	201	148	160	204	231	309	354
Co.11	Coq	216	216	148	148	0	0	216	219	0	0	0	0	0	0	0	0
Co.12	Coq	204	219	208	208	153	153	216	219	198	222	160	212	213	216	324	336
Co.13	Coq	216	219	196	196	153	153	216	219	216	216	188	216	204	216	285	324
Co.14	Coq	216	219	148	184	153	177	216	219	186	198	196	260	237	243	288	303
Co.15	Coq	0	0	0	0	0	0	0	0	195	198	164	228	219	219	291	324
Co.16	Coq	0	0	0	0	0	0	0	0	180	186	260	292	198	198	309	318
Co.17	Coq	219	222	152	152	153	177	216	216	186	204	180	252	204	210	312	318
Co.18	Coq	213	213	160	208	153	153	219	219	180	186	260	284	195	234	303	327
Co.19	Coq	204	219	140	140	153	159	219	219	0	0	0	0	0	0	0	0
Co.20	Coq	213	270	148	148	153	153	216	264	186	198	196	204	195	231	297	306
Co.21	Coq	216	219	140	152	153	159	0	0	0	0	0	0	0	0	0	0
Co.22	Coq	213	219	208	208	177	177	216	219	186	198	168	256	195	225	312	315
Co.23	Coq	219	219	148	148	153	153	216	219	201	210	152	180	195	234	309	354
Co.24	Coq	204	216	196	196	0	0	216	267	195	198	180	276	195	204	291	315
Co.25	Coq	216	216	144	144	153	153	216	219	0	0	0	0	0	0	0	0
Co.26	Coq	216	216	148	156	153	153	216	219	198	198	164	184	234	237	294	255
Co.27	Coq	0	0	0	0	0	0	0	0	186	210	188	252	204	204	309	354
Co.28	Coq	216	219	0	0	153	153	219	219	180	210	212	260	195	219	291	300
Co.29	Coq	216	216	144	152	153	153	219	219	186	198	160	272	195	195	297	315
Co.30	Coq	216	216	184	188	177	177	216	216	225	225	188	220	195	210	312	312
Co.31	Coq	0	0	0	0	0	0	0	0	186	186	160	252	195	231	279	291
Co.32	Coq	213	213	156	156	153	153	213	216	0	0	0	0	0	0	0	0
Co.33	Coq	213	264	148	148	153	177	216	219	0	0	0	0	0	0	0	0
Co.34	Coq	213	213	156	156	153	177	210	219	213	213	156	184	219	234	315	324
Co.35	Coq	213	219	144	156	153	153	216	216	195	198	180	184	195	210	324	336
Co.36	Coq	204	213	148	148	153	159	216	216	195	198	180	180	195	204	312	327
Co.37	Coq	219	267	192	192	153	159	216	216	0	0	0	0	0	0	0	0
Co.38	Coq	216	216	140	144	153	153	216	219	186	186	164	184	195	231	279	333
Co.39	Coq	207	216	144	184	153	153	210	219	186	186	252	252	195	234	297	309
Co.40	Coq	216	216	220	220	153	153	216	216	195	204	152	208	234	237	300	312
LoV.1	LV	243	243	204	204	153	180	219	231	204	204	188	188	195	201	294	306
LoV.2	LV	216	216	156	228	156	156	213	231	0	0	0	0	0	0	0	0
LoV.3	LV	204	216	204	204	153	156	213	231	189	189	184	196	201	231	303	309
LoV.4	LV	162	258	204	212	153	153	219	231	0	0	0	0	0	0	0	0
LoV.5	LV	222	243	188	196	156	156	213	213	0	0	0	0	0	0	0	0
LoV.6	LV	204	255	144	152	156	156	213	219	189	189	200	200	201	201	297	297
LoV.7	LV	216	255	188	188	153	156	213	291	0	0	0	0	0	0	0	0
LoV.8	LV	246	252	0	0	156	156	213	231	186	186	168	168	186	210	279	297
LoV.9	LV	216	258	212	224	156	156	213	219	183	183	180	192	189	231	267	324
LoV.10	LV	162	252	192	192	156	156	213	231	189	189	160	160	0	0	324	330
LoV.11	LV	204	222	152	192	153	153	213	219	189	198	288	288	198	201	297	306
LoV.12	LV	213	225	152	152	156	162	213	231	204	204	192	192	186	186	288	318
LoV.14	LV	246	264	204	244	153	153	219	219	189	198	124	184	186	186	309	324
LoV.15	LV	0	0	0	0	0	0	0	0	201	201	168	168	180	180	291	267
LoV.16	LV	213	261	0	0	153	153	213	252	0	0	0	0	0	0	0	0
LoV.17	LV	204	246	152	200	156	177	213	216	189	198	160	160	186	189	252	300
LoV.18	LV	204	225	224	224	177	177	213	231	204	207	232	232	186	213	306	321
LoV.19	LV	216	258	196	196	153	156	213	219	201	201	200	272	201	201	291	309
LoV.20	LV	204	231	196	196	156	156	213	213	201	231	160	264	186	186	309	327
LoV.21	LV	204	204	144	188	141	156	213	252	189	198	264	264	201	201	285	300
LoV.22	LV	204	222	152	192	0	0	216	231	225	225	148	160	186	186	273	285
LoV.23	LV	225	237	148	152	156	159	213	213	189	189	144	144	201	216	291	309
LoV.24	LV	0	0	0	0	0	0	0	0	189	189	160	160	186	201	300	309
LoV.25	LV	201	204	152	228	153	153	213	231	189	189	144	188	201	201	285	318
LoV.26	LV	204	225	208	208	156	156	219	288	0	0	0	0	0	0	0	0
LoV.27	LV	216	243	188	248	159	174	213	216	0	0	0	0	0	0	0	0
LoV.28	LV	216	216	0	0	153	156	213	252	0	0	0	0	0	0	0	0
LoV.29	LV	216	255	212	212	147	156	213	216	189	189	172	192	186	189	0	0
LoV.30	LV	0	0	0	0	0	0	0	0	198	198	172	172	186	186	291	312
LoV.31	LV	252	255	152	220	156	180	213	216	189	189	172	172	189	189	291	309
LoV.32	LV	225	243	248	248	153	156	207	213	0	0	0	0	0	0	0	0
LoV.33	LV	243	264	152	152	156	156	210	213	189	192	160	160	189	201	252	288
LoV.34	LV	216	255	192	192	0	0	213	219	189	189	164	172	186	186	282	300
LoV.35	LV	249	249	224	224	159	159	219	231	189	192	176	184	0	0	294	303
LoV.36	LV	0	0	0	0	0	0	0	0	192	192	160	208	201	201	294	351
LoV.37	LV	0	0	0	0	0	0	0	0	192	192	276	276	195	195	252	279
LoV.38	LV	228	255	216	216	156	156	213	213	189	204	180	180	186	201	294	312
LoV.39	LV	0	0	0	0	0	0	0	0	189	189	172	172	195	195	252	297
LoV.40	LV	243	246	208	220	153	153	213	252	0	0	0	0	0	0	0	0
Que.0.46	Que	204	204	116	124	150	171	213	291	183	183	0	0	186	186	267	273
Que.0.47	Que	330	330	116	116	150	150	213	219	183	231	168	240	195	216	288	309
Que.0.48	Que	204	315	112	148	150	150	213	291	198	213	200	252	195	201	285	324
Que.0.49	Que	0	0	0	0	0	0	0	0	228	228	160	168	222	222	282	318
Que.0.50	Que	204	204	112	112	150	150	213	219	228	231	160	160	198	228	285	312
Que.0.51	Que	204	288	112	124	150	150	213	213	189	228	180	180	201	225	285	312
Que.0.52	Que	270	339	116	120	150	150	213	216	225	231	212	288	186	198	294	312
Que.0.53	Que	0	0	0	0	0	0	0	0	183	201	156	176	207	210	273	291
Que.0.54	Que	279	279	124	152	150	150	213	213	0	0	0	0	0	0	0	0
Que.0.55	Que	204	204	116	140	150	150	213	219	0	0	0	0	0	0	0	0
Que.100.66	Que	204	204	112	136	150	150	216	216	192	192	176	272	219	219	285	312
Que.100.67	Que	162	327	116	120	150	150	213	213	237	270	184	184	189	189	276	309
Que.100.68	Que	204	279	108	136	150	150	213	213	213	237	176	264	195	195	306	318
Que.100.69	Que	204	240	116	176	150	171	213	351	183	222	172	200	222	222	276	297
Que.100.70	Que	204	204	116	168	150	150	213	213	0	0	0	0	0	0	0	0
Que.100.71	Que	204	279	108	120	150	150	213	213	222	228	160	164	189	198	276	291
Que.100.72	Que	162	285	108	140	150	150	213	213	177	213	136	256	186	201	297	312
Que.100.73	Que	204	285	100	128	150	150	213	219	213	234	172	224	189	192	267	315
Que.100.74	Que	297	297	112	124	150	150	213	216	183	234	192	192	186	186	291	297
Que.100.75	Que	204	288	132	132	150	150	216	219	180	219	136	200	225	225	279	294
Que.1000.86	Que	204	285	128	164	150	150	213	369	222	228	132	172	186	195	276	354
Que.1000.87	Que	204	291	108	120	150	150	213	219	0	0	0	0	0	0	0	0
Que.1000.88	Que	204	204	172	172	150	150	213	216	177	231	140	180	186	186	279	279
Que.1000.89	Que	309	309	112	112	150	150	213	237	0	0	0	0	0	0	0	0
Que.1000.90	Que	204	255	116	128	150	150	213	216	225	228	196	284	186	195	282	291
Que.1000.91	Que	204	321	112	120	150	171	213	213	189	228	160	164	204	222	273	279
Que.1000.92	Que	204	288	120	148	150	171	213	219	0	0	0	0	0	0	0	0
Que.1000.93	Que	204	333	112	164	150	171	216	234	183	192	128	264	186	201	288	306
Que.1000.94	Que	282	285	104	112	150	159	213	366	225	228	164	168	198	231	285	306
Que.1000.95	Que	258	282	120	128	150	150	213	219	0	0	0	0	0	0	0	0
Que.2000.100	Que	267	282	112	140	150	150	213	219	189	228	268	288	195	219	303	303
Que.2000.101	Que	162	162	112	124	150	150	213	219	192	231	136	136	189	189	288	303
Que.2000.102	Que	162	279	136	136	150	150	213	213	228	228	304	304	195	195	306	309
Que.2000.103	Que	162	204	112	116	150	150	213	366	228	228	164	220	186	186	294	306
Que.2000.104	Que	234	267	112	120	150	150	216	216	201	201	160	160	186	189	273	303
Que.2000.105	Que	198	201	116	116	150	150	213	216	231	231	0	0	180	195	282	291
Que.2000.96	Que	351	351	108	108	150	171	213	213	228	228	172	216	189	189	294	297
Que.2000.97	Que	0	0	0	0	0	0	0	0	177	183	276	276	195	225	294	300
Que.2000.98	Que	204	204	148	148	150	150	213	291	219	219	148	172	201	231	285	303
Que.2000.99	Que	333	339	132	132	150	150	213	213	228	228	280	280	189	225	309	321
Pun.1	Pun	204	204	112	116	150	150	213	363	246	249	172	284	222	231	300	309
Pun.2	Pun	0	0	0	0	0	0	0	0	180	189	176	196	231	231	294	303
Pun.3	Pun	204	204	108	112	150	150	213	213	183	243	196	196	231	231	318	324
Pun.4	Pun	204	336	112	136	150	150	213	219	222	228	148	204	225	231	285	306
Pun.5	Pun	0	0	0	0	0	0	0	0	192	192	284	284	231	231	300	300
Pun.6	Pun	204	204	128	140	150	150	213	291	192	252	152	172	219	231	300	303
Pun.7	Pun	315	327	108	108	150	150	213	216	228	261	172	184	231	231	291	321
Pun.8	Pun	204	330	112	112	150	150	213	219	177	183	272	272	210	219	285	294
Pun.9	Pun	204	285	172	172	150	150	213	213	177	228	164	164	219	231	294	309
Pun.10	Pun	204	204	108	140	150	150	213	213	180	180	132	280	231	231	282	297
Pun.11	Pun	204	276	120	136	150	171	213	222	0	0	0	0	0	0	0	0
Pun.12	Pun	204	303	112	116	150	150	213	213	222	231	192	192	231	231	279	288
Pun.13	Pun	285	285	112	120	150	150	213	216	192	192	156	272	186	231	291	306
Pun.14	Pun	0	0	0	0	0	0	0	0	228	240	172	172	231	231	276	285
Pun.15	Pun	336	336	112	120	150	150	216	216	0	0	0	0	0	0	0	0
Pun.16	Pun	0	0	112	128	150	171	219	222	189	240	196	272	231	231	294	306
Pun.17	Pun	0	0	132	132	150	150	216	216	228	237	180	264	264	231	312	318
Pun.18	Pun	204	309	108	172	150	150	213	219	192	192	144	148	231	231	300	336
Pun.19	Pun	0	0	0	0	0	0	0	0	228	228	152	184	219	231	300	312
Pun.20	Pun	0	0	108	136	150	150	207	219	201	228	260	260	231	231	282	300
Pun.21	Pun	0	0	112	136	150	150	0	0	186	186	180	184	231	231	276	330
Pun.22	Pun	204	204	108	128	150	150	210	219	177	231	168	296	231	231	300	312
Pun.23	Pun	204	204	124	136	150	150	213	222	228	252	192	192	231	231	270	318
Pun.24	Pun	0	0	0	0	0	0	0	0	225	231	148	148	219	231	282	282
Pun.25	Pun	285	285	108	120	150	150	213	216	222	222	264	300	225	231	255	288
Pun.26	Pun	285	330	128	164	150	171	213	216	225	225	172	272	231	231	300	321
Pun.27	Pun	309	309	128	128	150	171	213	213	228	237	172	188	231	231	291	303
Pun.28	Pun	282	282	124	124	150	171	213	213	252	252	0	0	219	231	285	300
Pun.29	Pun	0	0	128	168	150	150	213	213	183	222	176	176	231	231	270	309
Pun.30	Pun	204	204	144	148	150	150	213	213	201	222	148	288	210	231	297	300
Pun.31	Pun	0	0	0	0	0	0	0	0	192	216	188	188	198	231	306	306
Pun.32	Pun	0	0	0	0	0	0	0	0	180	180	120	232	231	231	264	309
Pun.33	Pun	264	282	108	136	150	150	213	219	183	243	172	296	231	231	294	300
Pun.34	Pun	204	204	112	112	150	150	213	216	189	234	252	300	225	231	291	309
Pun.35	Pun	204	204	164	164	150	150	213	216	192	192	288	288	231	231	294	297
Pun.36	Pun	204	204	108	108	150	150	216	219	192	192	180	180	219	231	273	303
Pun.37	Pun	288	288	152	152	150	150	213	219	0	0	0	0	0	0	0	0
Pun.38	Pun	204	279	156	156	150	150	213	219	228	243	212	272	225	231	306	366
Pun.39	Pun	204	330	112	112	150	150	216	216	0	0	0	0	0	0	0	0
Pure2a	Pure	315	315	116	116	150	150	213	216	210	210	160	284	198	198	282	309
Pure3a	Pure	219	219	0	0	153	153	213	231	195	201	264	264	186	198	0	0
Pure4	Pure	204	330	100	136	150	150	213	216	0	0	204	276	228	228	321	324
Pure6a	Pure	204	288	132	148	150	150	213	213	177	177	228	280	186	228	270	288
Pure7	Pure	204	204	136	148	150	150	213	213	183	225	128	168	186	186	276	309
Pure8	Pure	204	249	192	200	150	150	213	213	225	231	180	276	186	189	276	294
Pure9	Pure	162	330	108	108	138	150	213	213	180	216	0	0	186	201	309	321
Pure10	Pure	0	0	108	108	150	150	213	219	186	234	172	172	201	201	282	297
Pure11	Pure	303	306	124	128	150	150	216	216	186	225	164	164	201	201	282	288
Pure12a	Pure	0	0	0	0	0	0	0	0	228	228	208	208	195	195	297	306
Pure13	Pure	306	306	132	132	150	150	213	213	192	234	200	200	201	201	291	297
Pure14	Pure	204	276	108	116	150	150	216	219	237	237	0	0	186	186	0	0
Pure16	Pure	285	306	0	0	150	150	213	213	219	219	160	160	213	213	303	309
Pure17	Pure	204	315	116	120	150	150	213	219	195	228	0	0	195	195	294	297
Pure18	Pure	204	204	108	132	150	150	213	213	213	213	140	140	219	225	279	291
Pure19	Pure	204	249	108	124	150	150	213	288	0	0	188	188	195	195	270	288
Pure20	Pure	252	285	0	0	150	150	213	213	189	228	172	224	201	219	276	339
Pure21	Pure	306	306	0	0	150	150	213	231	183	192	172	172	186	186	261	297
Pure22	Pure	285	297	116	116	150	150	213	219	0	0	180	276	189	231	282	300
Pure23	Pure	204	276	108	108	150	150	213	222	246	264	0	0	195	195	282	324
Pure24	Pure	204	309	136	144	150	150	213	219	225	225	176	288	195	195	285	339
Pure25	Pure	0	0	0	0	150	150	216	219	0	0	0	0	186	219	0	0
Pure26	Pure	162	279	112	112	150	150	213	216	177	192	244	280	0	0	285	306
Pure27	Pure	0	0	0	0	0	0	0	0	225	225	0	0	186	195	288	300
Pure28	Pure	204	324	0	0	150	177	216	219	183	189	160	172	0	0	300	321
Pure29	Pure	0	0	108	112	150	150	213	213	225	234	156	156	186	186	294	297
Pure30	Pure	204	330	120	156	150	150	213	213	183	219	216	216	219	219	276	297
Pure31	Pure	0	0	108	128	150	150	216	216	0	0	0	0	222	222	300	321
Pure32	Pure	234	243	112	120	150	156	213	213	186	186	296	296	186	195	273	282
Pure33	Pure	204	288	108	116	150	150	219	231	180	180	160	160	186	195	273	285
Pure34	Pure	204	315	108	128	150	150	213	219	183	207	272	272	186	222	194	306
Pure35	Pure	0	0	0	0	0	0	0	0	225	225	160	164	186	186	279	285
Pure36	Pure	204	327	108	108	150	150	213	219	222	222	260	260	201	201	297	312
Pure38	Pure	162	162	112	120	150	150	210	213	240	240	172	216	195	195	0	0
Pure39	Pure	204	204	116	128	150	150	213	219	183	192	176	176	231	231	288	318
Pure40	Pure	162	285	112	112	150	150	213	213	192	228	168	168	186	201	282	285
Pure41	Pure	162	204	124	128	150	177	213	219	192	225	276	276	201	201	276	288
Pure42	Pure	204	285	124	124	150	150	213	216	183	183	172	212	0	0	261	273
Pure43	Pure	0	0	0	0	0	0	0	0	189	240	156	220	198	234	294	300
Pure44	Pure	240	258	0	0	156	156	231	231	204	204	0	0	0	0	291	351
Pure45	Pure	0	0	0	0	150	150	216	219	228	228	176	176	186	186	303	321
PanE1	PanE	294	333	128	128	150	150	213	213	0	0	268	268	186	186	279	315
PanE2	PanE	222	222	0	0	156	156	213	213	186	186	272	296	201	207	285	306
PanE3	PanE	204	204	108	116	150	150	213	219	228	228	176	292	186	186	282	327
PanE4	PanE	204	249	0	0	156	156	213	219	180	180	148	148	204	204	285	300
PanE5	PanE	234	246	0	0	156	156	0	0	0	0	192	192	0	0	0	0
PanE6	PanE	0	0	0	0	0	0	0	0	177	186	208	280	219	222	285	300
PanE7	PanE	222	258	0	0	156	156	0	0	0	0	0	0	195	195	0	0
PanE8	PanE	0	0	196	204	156	156	213	216	186	186	188	188	201	201	273	309
PanE9	PanE	225	225	0	0	156	156	219	219	186	186	256	272	195	195	288	327
PanE10	PanE	204	204	0	0	156	156	231	231	195	201	180	272	189	195	285	297
PanE11	PanE	222	222	0	0	156	156	213	288	186	186	184	184	222	222	276	321
PanE12	PanE	0	0	136	136	150	150	0	0	189	189	172	304	189	219	0	0
PanE13	PanE	222	240	0	0	156	177	213	231	186	204	160	212	186	195	279	282
PanE14	PanE	0	0	0	0	0	0	0	0	225	243	144	144	186	216	273	339
PanE17	PanE	294	294	112	176	150	177	213	216	183	183	180	180	186	186	303	309
PanE18	PanE	216	264	152	188	153	153	213	288	186	204	184	184	195	195	282	291
PanE19	PanE	204	204	108	108	150	150	213	213	195	219	188	196	201	216	288	318
PanE20	PanE	258	258	0	0	156	177	231	231	201	204	0	0	186	201	273	282
PanE21	PanE	216	243	0	0	153	159	213	213	0	0	0	0	0	0	0	0
PanE22	PanE	294	315	116	116	150	150	213	213	183	228	196	196	195	201	258	288
PanE23	PanE	0	0	0	0	0	0	0	0	0	0	216	216	186	201	288	306
PanE24	PanE	0	0	108	112	150	150	213	219	222	228	288	288	195	198	318	324
PanE25	PanE	222	249	192	196	156	156	213	213	186	186	212	264	0	0	294	342
PanE26	PanE	204	204	116	120	150	150	219	231	192	222	280	280	0	0	288	300
PanE27	PanE	216	249	196	196	156	156	213	216	0	0	288	288	186	195	312	327
PanE28	PanE	222	252	188	200	156	156	213	219	0	0	160	160	195	222	300	303
PanE29	PanE	204	204	108	112	150	150	213	219	201	222	164	184	225	225	267	330
PanE30	PanE	204	216	0	0	156	156	213	216	198	201	204	204	195	195	291	306
PanE31	PanE	0	0	0	0	0	0	0	0	177	222	184	208	186	186	303	315
PanE32	PanE	204	204	188	196	147	147	231	231	186	186	152	184	189	213	294	303
PanE33	PanE	204	279	124	128	150	150	213	231	0	0	280	280	201	204	264	300
PanE34	PanE	204	309	112	112	150	150	219	231	0	0	176	176	195	195	276	297
PanE35	PanE	222	249	152	152	156	156	213	216	186	201	164	180	198	201	282	300
PanE37	PanE	0	0	0	0	153	156	216	216	186	186	184	268	189	189	276	300
PanE38	PanE	204	204	0	0	0	0	213	213	225	225	196	296	201	201	291	300
PanE39	PanE	0	0	0	0	0	0	0	0	219	258	188	192	189	189	288	315
PanE40	PanE	222	222	192	208	156	156	213	219	186	186	180	180	186	189	0	0
PanE41	PanE	222	222	148	148	153	156	231	231	186	201	148	148	189	198	297	303
PanE42	PanE	162	225	192	192	156	156	213	216	186	186	164	172	189	198	291	300
PanE44	PanE	249	258	0	0	156	177	219	231	0	0	184	184	186	186	273	297
PanE45	PanE	222	243	152	152	156	156	216	219	201	204	184	276	222	222	279	312
